# Supplementary material for: EEG Abnormalities and Phenotypic Correlates in Preschoolers with Autism Spectrum Disorder: A Single-Center Study
Source: J Clin Med. 2025 Jan 15;14(2):529. doi: 10.3390/jcm14020529 (PMC11766335; doi:10.3390/jcm14020529)
Supplement: Supplementary file 1 [file jcm-14-00529-s001.zip]

Archive with 1 entries (1 files):
- jcm-3369614-supplementary.pdf
